# Supplementary material for: Host defence related responses in bovine milk during an experimentally induced Streptococcus uberis infection
Source: Proteome Sci. 2014 Apr 11;12:19. doi: 10.1186/1477-5956-12-19 (PMC4021463; doi:10.1186/1477-5956-12-19)
Supplement: Additional file 2 — Spots excised from the 2D gels loaded with whey (Table 1A), MFGM (Table 1B) and basic proteins (Table 1C), each listed in separate spreadsheets. The database searches that returned a significant match are indicated by MOWSE scores in red font. The fold change was determined by dividing the average spot volume from the mastitis samples with the average volume of the matched spots from the uninfected samples. Changes less than two-fold were deemed to be not significant and assigned “ns”. [file 1477-5956-12-19-S2.xlsx]

## Sheet: Table 1A Whey
	Supplementary table 1A. List ofwhey proteins identified by 2DE and MALDI-TOF mass spectroscopy. Proteins with significant MOWSE scores are shown in red. Fold changes were calculated by dividing the intensity of the spot from mastitic milk with the matching spot from uninfected milk. n.s = change was calculated to be less than two-fold and greater than 0.5 fold.
	Spot #	Condition	Sample	Identified Protein	Accession number	Mw	Score	peptides matched	% sequence coverage	fold change
	1	Normal	Whey	polyimmunoglobulin receptor (PIGR)	P81265	83695	171	12	0.22	n.s
	2	Normal	Whey	polyimmunoglobulin receptor (PIGR)	P81265	83695	91	11	0.11	n.s
	3	Normal	Whey	polyimmunoglobulin receptor (PIGR)	P81265	83695	180	16	0.22	n.s
	4	Normal	Whey	lactoperoxidase	NP_776358	81503	154	13	0.22	16.8
	5	Normal	Whey	lactoferrin	CAA38572	77582	274	27	0.46	3.4
	6	Normal	Whey	lactoferrin	CAA38572	77582	167	23	0.36	3.54
	7	Normal	Whey	serotransferrin	NP_803450	79856	141	14	0.21	2
	8	Normal	Whey	serotransferrin	NP_803450	79870	142	13	0.22	n.s
	9	Normal	Whey	serotransferrin	NP_803450	79870	105	10	0.19	n.s
	10	Normal	Whey	serum albumin	NP_851335	69278	74	7	0.11	n.s
	11	Normal	Whey	serum albumin	NP_851335	69278	94	13	0.18	n.s
	12	Normal	Whey	serotransferrin	Q29443	79856	95	6	0.12	n.s
	13	Normal	Whey	serotransferrin	Q29443	79856	127	7	0.15	2.01
	14	Normal	Whey	complement component 3	CAJ31249	188715	121	15	0.11	2.91
	15	Normal	Whey	IgG1 heavy chain constant region	S22080	50593	79	6	0.17	n.s
	16	Normal	Whey	IgG1 heavy chain constant region	ABE68619	36562	77	5	0.2	3.6
	17	Normal	Whey	Unidentified protein spot						0.28
	18	Normal	Whey	alpha-1-acid-glycoprotein	NP_001035592	23453	74	6	0.26	n.s
	19	Normal	Whey	Unidentified protein spot						0.42
	20	Normal	Whey	Unidentified protein spot						0.44
	21	Normal	Whey	beta casein	AAA30431	23608	73	4	0.19	n.s
	22	Normal	Whey	beta casein	AAA30431	23608	76	4	0.19	n.s
	23	Normal	Whey	kappa casein	AAB86616	13182	75	5	0.49	12.71
	24	Normal	Whey	kappa casein	AAD32139	17963	72	6	0.36	0.06
	25	Normal	Whey	Unidentified protein spot						n.s
	26	Normal	Whey	Unidentified protein spot						n.s
	27	Normal	Whey	beta lactoglobulin	AAA30411	17441	104	6	0.5	n.s
	28	Normal	Whey	alpha lactalbumin	P00712	16700	79	5	0.31	n.s
	29	Normal	Whey	beta casein A2 varient fragment	AAB21954	5112	122	4	0.86	0.19
	30	Normal	Whey	Unidentified protein spot						n.s
	31	Normal	Whey	beta-2-microglobulin	NP_776318	13782	75	5	0.44	0.06
	32	Normal	Whey	alpha-S1-casein fragment	ABW98948	9519	34	2	0.18	0.23
	33	Normal	Whey	beta casein A2 varient fragment	AAB21954	5112	115	4	0.86	0.002
	34	Mastitic	Whey	serpin A3	NP_777193	46289	77	7	0.2	22.13
	35	Mastitic	Whey	gelsolin isoform b	NP_001029799	80681	80	7	0.1	n.s
	36	Mastitic	Whey	IgM heavy chain constant region	AAB62251	48512	102	6	0.17	0.36
	37	Mastitic	Whey	alpha-1B-glycoprotein	NP_001039708	54091	78	7	0.18	n.s
	38	Mastitic	Whey	serpin A3	NP_777193	46289	72	7	0.2	6.34
	39	Mastitic	Whey	serum albumin	NP_851335	69278	96	17	0.24	n.s
	40	Mastitic	Whey	serum albumin	NP_851335	71274	83	6	0.11	n.s
	41	Mastitic	Whey	serotransferrin	NP_803450	79856	111	14	0.21	n.s
	42	Mastitic	Whey	serotransferrin	NP_803450	79870	109	10	0.19	n.s
	43	Mastitic	Whey	serotransferrin	NP_803450	79870	112	13	0.22	n.s
	44	Mastitic	Whey	serotransferrin	Q29443	79856	121	7	0.15	2.01
	45	Mastitic	Whey	Unidentified protein spot						2.54
	46	Mastitic	Whey	Unidentified protein spot						n.s
	47	Mastitic	Whey	complement component 3	NP_001035559	188652	178	13	0.13	2.91
	48	Mastitic	Whey	lactoferrin	CAA38572	77582	82	10	0.13	4.97
	49	Mastitic	Whey	enolase-1	NP_776474	47639	181	21	0.55	3.25
	50	Mastitic	Whey	alpha-1-acid-glycoprotein	NP_001035592	23453	72	4	0.25	n.s
	51	Mastitic	Whey	beta-actin	AAI42414	42022	76	5	0.17	n.s
	52	Mastitic	Whey	serpin B1	Q1JPB0	42323	115	12	0.31	2.12
	53	Mastitic	Whey	serpin B4	NP_001095792	38737	99	7	0.27	0.0107991
	54	Mastitic	Whey	serpin B4	NP_001095792	38737	89	7	0.28	0.000519751
	55	Mastitic	Whey	fibrinogen	AAI49542	38363	105	7	0.2	0.000612182
	56	Mastitic	Whey	fibrinogen	AAI49542	38363	127	8	0.25	0.0020475
	57	Mastitic	Whey	similar to serpin peptidase inhibitor, clade B like	XP_001254097	44431	138	11	0.25	0.000798722
	58	Mastitic	Whey	chitinase-like protein-1	AAB64304	37639	112	9	0.36	47.8
	59	Mastitic	Whey	Unidentified protein spot						n.s
	60	Mastitic	Whey	alpha-S1-casein	ABW98949	22442	90	5	0.28	9.8
	61	Mastitic	Whey	beta casein	AAA30431	23608	74	4	0.19	n.s
	62	Mastitic	Whey	alpha-S1-casein fragment	ABW98937	15733	72	8	0.56	26261
	63	Mastitic	Whey	alpha-S1-casein fragment	ABW98943	23473	70	5	0.29	1328
	64	Mastitic	Whey	Unidentified protein spot						164
	65	Mastitic	Whey	haptoglobulin	NP_001035560	45629	98	9	0.24	2.29333
	66	Mastitic	Whey	S100 calcium binding protein A9	DAA31802	16383	116	10	0.65	69.2
	67	Mastitic	Whey	Unidentified protein spot						125.9
	68	Mastitic	Whey	alpha-S1-casein fragment	ABW98955	12985	47	3	0.3	901
	69	Mastitic	Whey	alpha-S1-casein fragment	ABW98955	12985	45	3	0.3	10.3
	70	Mastitic	Whey	alpha-S1-casein fragment	ABW98955	12985	66	3	0.3	334
	71	Mastitic	Whey	alpha-S1-casein fragment	ABW98955	12985	51	3	0.3	11.2
	72	Mastitic	Whey	alpha-S1-casein fragment	ABW98948	9519	30	2	0.18	713
	73	Mastitic	Whey	cathelicidin-1	NP_777250	17931	133	9	0.61	332
	74	Mastitic	Whey	cathelicidin-1	NP_777250	17931	80	5	0.42	255
	75	Mastitic	Whey	beta casein fragment	AAA30431	23608	77	4	0.19	564
	76	Mastitic	Whey	mammary serum amyloid A3.2 precursor	AAX57025	14638	106	7	0.44	86
	77	Mastitic	Whey	beta-2-microglobulin	NP_776318	13782	73	5	0.44	0.06
	78	Mastitic	Whey	alpha-S1-casein fragment	ABW98948	9519	32	2	0.18	0.23
	79	Mastitic	Whey	glycosylation-dependent cell adhesion molecule-1	NP_777253	17198	58	4	0.2	n.s
	80	Mastitic	Whey	S100 calcium binding protein A12	NP_777076	10679	106	7	0.75	24.4
	81	Mastitic	Whey	S100 calcium binding protein A12	P79105	10548	113	8	0.69	3.57
	82	Mastitic	Whey	glycosylation-dependent cell adhesion molecule-1	NP_777253	17198	57	4	0.2	3.7
	83	Mastitic	Whey	beta-2-microglobulin	NP_776318	13782	86	5	0.44	488
	84	Mastitic	Whey	Unidentified protein spot						774

## Sheet: Table 1B MFGM
	Supplementary table 1B. List of MFGM proteins identified by 2DE and MALDI-TOF mass spectroscopy. Proteins with significant MOWSE scores are shown in red. Fold changes were calculated by dividing the intensity of the spot from mastitic milk with the matching spot from uninfected milk. n.s = change was calculated to be less than two-fold and greater than 0.5 fold.
	Spot #	Condition	Sample	Identified Protein	Accession number	Mw	Score	peptides matched	% sequence coverage	fold change
	85	Normal	MFGM	xanthine dehydrogenase	NP_776397	148885	91	12	0.09	0.14
	86	Normal	MFGM	xanthine dehydrogenase	NP_776397	148885	89	12	0.09	0.22
	87	Normal	MFGM	IgM heavy chain constant region, secretory form	AAB09544	50235	82	7	0.2	0.19
	88	Normal	MFGM	heat shock cognate 71 kDa protein	NP_776770	71454	81	9	0.16	0.11
	89	Normal	MFGM	polymeric immunoglobulin receptor	P81265	83695	100	7	0.12	0.15
	90	Normal	MFGM	polymeric immunoglobulin receptor	P81265	83695	92	10	0.14	0.09
	91	Normal	MFGM	polymeric immunoglobulin receptor	P81265	83695	75	8	0.1	0.17
	92	Normal	MFGM	polymeric immunoglobulin receptor	P81265	83695	171	12	0.22	0.08
	93	Normal	MFGM	polymeric immunoglobulin receptor	P81265	83695	123	10	0.16	0.28
	94	Normal	MFGM	xanthine dehydrogenase	NP_776397	148885	30	9	0.06	0.12
	95	Normal	MFGM	xanthine dehydrogenase	NP_776397	148885	52	9	0.05	0.21
	96	Normal	MFGM	butyrophilin subfamily 1 member A1	P18892	59923	126	13	0.25	0.33
	97	Normal	MFGM	lactadherin (glycoprotein antigen MGP57/53)	S65138	45704	131	14	0.34	0.12
	98	Normal	MFGM	lactadherin (glycoprotein antigen MGP57/53)	S65138	45704	108	12	0.31	0.36
	99	Normal	MFGM	lactadherin (glycoprotein antigen MGP57/53)	CAA72406	46528	93	9	0.26	0.29
	100	Normal	MFGM	lactadherin (glycoprotein antigen MGP57/53)	CAA72406	46528	95	12	0.29	0.18
	101	Normal	MFGM	lactadherin (glycoprotein antigen MGP57/53)	CAA72406	46528	58	6	0.16	0.22
	102	Normal	MFGM	adipose differentiation-related protein	ABM06155	49619	78	28	0.55	n.s
	103	Normal	MFGM	butyrophilin subfamily 1 member A1	P18892	59923	77	15	0.28	0.36
	104	Normal	MFGM	beta-actin	AAI42414	42022	58	16	0.43	3
	105	Normal	MFGM	Unidentified protein spot						0.34
	106	Normal	MFGM	adipose differentiation-related protein	ABM06155	49619	111	14	0.37	0.08
	107	Normal	MFGM	adipose differentiation-related protein	ABM06155	49619	92	22	0.45	0.21
	108	Normal	MFGM	adipose differentiation-related protein	ABM06155	49619	67	12	0.35	0.39
	109	Normal	MFGM	beta-lactoglobulin	732164A	38873	102	11	0.54	4.36
	110	Normal	MFGM	alpha-lactalbumin	CAA44927	14603	83	8	0.49	5.77
	111	Normal	MFGM	heart fatty acid binding protein (human)	AAB29294	13343	97	7	0.57	n.s
	112	Normal	MFGM	fatty acid binding protein 3	NP_776738	14827	89	7	0.57	n.s
	113	Normal	MFGM	Unidentified protein spot						0.4
	114	Normal	MFGM	cathelicidin antimicrobial peptide precursor	NP_777256	19064	83	5	0.3	549
	115	Normal	MFGM	glycosylation-dependent cell adhesion molecule 1 precursor	NP_777253	17198	81	8	0.32	0.45
	116	Normal	MFGM	adipose differentiation-related protein like	AAL56660	45508	85	7	0.23	19.36
	117	Mastitic	MFGM	heat shock 70kDa protein 5 (glucose-regulated protein, 78kDa)	NP_001068616	72470	73	9	0.21	3.04
	118	Mastitic	MFGM	Unidentified protein spot						0.24
	119	Mastitic	MFGM	heat shock cognate 71 kDa protein	NP_776770	71454	134	14	0.3	7.47
	120	Mastitic	MFGM	Unidentified protein spot						6.42
	121	Mastitic	MFGM	Unidentified protein spot						13.97
	122	Mastitic	MFGM	Unidentified protein spot						n.s
	123	Mastitic	MFGM	cathelicidin-1	NP_777250	17931	63	5	0.27	2.18
	124	Mastitic	MFGM	guanine nucleotide-binding protein subunit alpha-11	NP_776747	41636	57	5	0.16	n.s
	125	Mastitic	MFGM	Unidentified protein spot						n.s
	126	Mastitic	MFGM	Unidentified protein spot						0.21
	127	Mastitic	MFGM	Unidentified protein spot						0.48
	128	Mastitic	MFGM	lactadherin (glycoprotein antigen MGP57/53)	CAA72406	46528	83	7	0.17	0.31
	129	Mastitic	MFGM	adipose differentiation-related protein	NP_776405	49622	104	12	0.39	0.39
	130	Mastitic	MFGM	actin, cytoplasmic 2	NP_001028790	59163	95	8	0.16	14.99
	131	Mastitic	MFGM	cathelicidin-1	NP_777250	17931	67	5	0.42	2.11
	132	Mastitic	MFGM	annexin A2	NP_777141	38873	79	19	0.51	79.69
	133	Mastitic	MFGM	annexin A2	NP_777141	38873	105	15	0.46	14.63
	134	Mastitic	MFGM	annexin I	CAA39971	39158	81	5	0.15	0.46
	135	Mastitic	MFGM	annexin I	CAA39971	39158	101	7	0.25	n.s
	136	Mastitic	MFGM	Unidentified protein spot						n.s
	137	Mastitic	MFGM	Unidentified protein spot						0.27
	138	Mastitic	MFGM	annexin A5	NP_001035567	36109	86	6	0.16	5.14
	139	Mastitic	MFGM	annexin A5	NP_001035567	36109	131	11	0.27	n.s
	140	Mastitic	MFGM	Unidentified protein spot						n.s
	141	Mastitic	MFGM	Unidentified protein spot						3.37
	142	Mastitic	MFGM	Unidentified protein spot						2.99
	143	Mastitic	MFGM	Unidentified protein spot						2.37
	144	Mastitic	MFGM	cathelicidin-1	NP_777250	17931	80	5	0.42	4.67
	145	Mastitic	MFGM	cathelicidin-1	NP_777250	17931	78	5	0.31	0.39
	146	Mastitic	MFGM	kappa-casein precursor	AAD32139	17963	60	4	0.33	16.66
	147	Mastitic	MFGM	apolipoprotein AI	AAB21444	28415	57	6	0.24	8
	148	Mastitic	MFGM	beta-lactoglobulin	732164A	18641	87	12	0.54	4.36
	149	Mastitic	MFGM	Unidentified protein spot						16.43
	150	Mastitic	MFGM	Unidentified protein spot						2.98
	151	Mastitic	MFGM	S100 calcium binding protein A9	NP_001039793	16383	88	8	0.51	0.09
	152	Mastitic	MFGM	cathelicidin-1	AAI42025	17959	74	7	0.41	2423
	153	Mastitic	MFGM	cathelicidin-1	AAI42025	17959	76	7	0.41	1433
	154	Mastitic	MFGM	fatty acid binding protein 3	NP_776738	14827	77	5	0.36	n.s
	155	Mastitic	MFGM	fatty acid binding protein 3	NP_776738	14827	97	7	0.57	n.s
	156	Mastitic	MFGM	Unidentified protein spot						44.77
	157	Mastitic	MFGM	cathelicidin antimicrobial peptide precursor	NP_777256	19064	123	10	0.5	549
	158	Mastitic	MFGM	cathelicidin antimicrobial peptide precursor	NP_777256	19064	83	5	0.3	37.35
	159	Mastitic	MFGM	serum amyloid A3	NP_851359	14771	120	12	0.65	9.99
	160	Mastitic	MFGM	Unidentified protein spot						n.s
	161	Mastitic	MFGM	S100 calcium binding protein A8	NP_001107197	10567	74	4	0.53	n.s
	162	Mastitic	MFGM	S100 calcium binding protein A12	NP_777076	10679	98	7	0.75	116
	163	Mastitic	BasicF	S100 calcium binding protein A12	NP_777076	10679	106	7	0.75	n.s
		Spots 17, 19, 20, 25, 26, 35, 45, 46, 59, 64, 67 and 84		Protein unidentified

## Sheet: Table 1C Basic fraction
	Supplementary table 1C. List of basic fraction proteins identified by 2DE and MALDI-TOF mass spectroscopy. Proteins with significant MOWSE scores are shown in red. Fold changes were calculated by dividing the intensity of the spot from mastitic milk with the matching spot from uninfected milk. n.s = change was calculated to be less than two-fold and greater than 0.5 fold.
	Spot #	Condition	Sample	Identified Protein	Accession number	Mw	Score	peptides matched	% sequence coverage	fold change
	164	Normal	BasicF	complement component C7 precursor	NP_001039431	96223	55	7	0.09	0.412412
	165	Normal	BasicF	polymeric immunoglobulin receptor	P81265	83695	96	8	0.13	0.04849
	166	Normal	BasicF	IgM heavy chain constant region	AAC71048	48810	134	10	0.27	n.s
	167	Normal	BasicF	gelosin isoform b	NP_001029799	80966	50	10	0.13	0.239019
	168	Normal	BasicF	gelosin isoform b	NP_001029799	80966	51	10	0.13	0.243296
	169	Normal	BasicF	lactoferrin	CAA38572	77129	119	17	0.23	n.s
	170	Normal	BasicF	Unidentified protein spot						0.341691
	171	Normal	BasicF	Unidentified protein spot						n.s
	172	Normal	BasicF	serum albumin	NP_851335	71274	65	8	0.12	6.11328
	173	Normal	BasicF	Unidentified protein spot						0.199398
	174	Normal	BasicF	pigment epithelium-derived factor	NP_776565	46314	96	6	0.15	n.s
	175	Normal	BasicF	complement component C3	NP_001035559	188652	71	14	0.09	0.0264809
	176	Normal	BasicF	complement component C3	NP_001035559	188652	99	23	0.17	0.0461766
	177	Normal	BasicF	complement component C3	NP_001035559	188652	68	14	0.09	0.0042508
	178	Normal	BasicF	chitinase-3-like protein 1	NP_001073688	44073	165	11	0.3	n.s
	179	Normal	BasicF	Unidentified protein spot						0.00256082
	180	Normal	BasicF	folate binding protein	1011184A	26721	125	8	0.52	0.000755978
	181	Normal	BasicF	lactoferrin	CAA38572	77129	102	8	0.12	n.s
	182	Normal	BasicF	kappa-casein precursor	AAD32139	17963	40	4	0.15	n.s
	183	Normal	BasicF	kappa-casein precursor	AAD32139	17963	41	4	0.15	0.0641032
	184	Normal	BasicF	Unidentified protein spot						0.0965926
	185	Normal	BasicF	Unidentified protein spot						2.11559
	186	Normal	BasicF	Unidentified protein spot						n.s
	187	Normal	BasicF	beta-lactoglobulin	732164A	18367	102	11	0.54	6.98711
	188	Normal	BasicF	Unidentified protein spot						3.65217
	189	Normal	BasicF	Unidentified protein spot						n.s
	190	Normal	BasicF	Unidentified protein spot						n.s
	191	Normal	BasicF	Unidentified protein spot						n.s
	192	Normal	BasicF	Unidentified protein spot						2.83749
	193	Mastitic	BasicF	xanthine dehydrogenase	CAA67117	148873	60	9	0.06	0.223001
	194	Mastitic	BasicF	IgM heavy chain constant region	AAB62251	48512	96	7	0.21	n.s
	195	Mastitic	BasicF	Unidentified protein spot						0.341691
	196	Mastitic	BasicF	gelosin isoform b	NP_001029799	80966	51	10	0.13	0.239019
	197	Mastitic	BasicF	lactoperoxidase precursor	NP_776358	80591	75	7	0.13	3.07003
	198	Mastitic	BasicF	serum albumin	NP_851335	71274	49	4	0.07	6.11328
	199	Mastitic	BasicF	lactoperoxidase precursor	NP_776358	80591	85	6	0.19	n.s
	200	Mastitic	BasicF	lactoferrin	CAA38572	77129	106	16	0.22	n.s
	201	Mastitic	BasicF	lactoferrin	ACU32889	78165	84	8	0.13	n.s
	202	Mastitic	BasicF	lactoferrin	CAA38572	77129	75	7	0.09	n.s
	203	Mastitic	BasicF	Unidentified protein spot						0.336672
	204	Mastitic	BasicF	keratin 2	XP_001254016	64271	165	13	0.27	n.s
	205	Mastitic	BasicF	pigment epithelium-derived factor	NP_776565	46314	46	3	0.07	n.s
	206	Mastitic	BasicF	Unidentified protein spot						2.19713
	207	Mastitic	BasicF	complement component C3	NP_001035559	188652	79	16	0.1	0.0461766
	208	Mastitic	BasicF	lactoferrin	CAA38572	77129	59	6	0.11	0.075671
	209	Mastitic	BasicF	quiescin Q6 sulfhydryl oxidase-1	NP_001095544	62935	155	11	0.2	0.0916281
	210	Mastitic	BasicF	chitinase-3-like protein 1	NP_001073688	44073	159	12	0.34	n.s
	211	Mastitic	BasicF	lactoferrin	CAA38572	77129	54	5	0.06	n.s
	212	Mastitic	BasicF	Unidentified protein spot						n.s
	213	Mastitic	BasicF	kappa-casein precursor	AAD32139	17963	62	5	0.19	n.s
	214	Mastitic	BasicF	alpha-S1 casein	ABW98946	11516	79	5	0.28	0.269294
	215	Mastitic	BasicF	Unidentified protein spot						51.9875
	216	Mastitic	BasicF	beta-lactoglobulin	NP_776354	20269	60	7	0.5	6.98711
	217	Mastitic	BasicF	alpha-lactalbumin	CAA44927	14603	83	8	0.49	34.8753
	218	Mastitic	BasicF	alpha-S1 casein	ABW98946	11516	42	2	0.26	13.1338
	219	Mastitic	BasicF	alpha-S2 casein	NP_776953	26173	55	4	0.13	11.15
	220	Mastitic	BasicF	cathelicidin-1	NP_777250	17931	92	7	0.54	8.04091
	221	Mastitic	BasicF	beta-lactoglobulin	AAA30412	6725	68	5	0.61	6.52033
	222	Mastitic	BasicF	Unidentified protein spot						233.88
	223	Mastitic	BasicF	cathelicidin-1	NP_777250	17931	79	7	0.38	10.8605
	224	Mastitic	BasicF	HRPE773-like	DAA15703	17605	237	11	0.73	8.09
	225	Mastitic	BasicF	beta-casein	AAI11173	25257	54	3	0.15	19.7852
	226	Mastitic	BasicF	beta-casein	AAI11173	25257	52	4	0.15	17.9858
	227	Mastitic	BasicF	Unidentified protein spot						0.439189
	228	Mastitic	BasicF	Unidentified protein spot						n.s
	229	Mastitic	BasicF	Unidentified protein spot						50.2993
	230	Mastitic	BasicF	Unidentified protein spot						n.s
	231	Mastitic	BasicF	Unidentified protein spot						2.87437
	232	Mastitic	BasicF	beta-2-microglobulin	NP_776318	13782	74	4	0.34	0.359698
	233	Mastitic	BasicF	Unidentified protein spot						n.s
	234	Mastitic	BasicF	Unidentified protein spot						58.6758
	235	Mastitic	BasicF	Unidentified protein spot						n.s
	236	Mastitic	BasicF	pancreatic adenocarcinoma upregulated factor-like	XP_002703094	17017	120	7	0.56	2.74718
	237	Mastitic	BasicF	Unidentified protein spot						n.s
	238	Mastitic	BasicF	peptidoglycan recognition protein-1	NP_776998	21392	93	5	0.34	113.25
	239	Mastitic	BasicF	peptidoglycan recognition protein-1	NP_776998	21392	121	7	0.44	10.1972
	240	Mastitic	BasicF	Unidentified protein spot						n.s
		Spots 17, 19, 20, 25, 26, 35, 45, 46, 59, 64, 67 and 84		Protein unidentified
