# Supplementary material for: Host defence related responses in bovine milk during an experimentally induced Streptococcus uberis infection
Source: Proteome Sci. 2014 Apr 11;12:19. doi: 10.1186/1477-5956-12-19 (PMC4021463; doi:10.1186/1477-5956-12-19)
Supplement: Additional file 3 — List of 195 proteins detected by either 2D gels or geLC. The results of Gene Ontology analysis and manual literature curation are shown. Those proteins designated as having a function in host defence are indicated, along with their specific function , with links to relevant literature provided. The GO terms used for a host defence assignment are listed at the bottom of the file. Also listed separately are the human keratins that were detected, presumably as a result of contamination. [file 1477-5956-12-19-S3.xlsx]

## Sheet: Suppl Table 2 list
	#	Protein name	Accession number	Gene Symbol	Peptides matched	Theoretical Mw (Da)	Condition	Sample source	1D-MS/MS	2DE	Host defence	Evidence for host defence	Function
	1	15 kDa selenoprotein	NP_001029931	SEP15	1	17896	Control	MFGM	Y
	2	5'-nucleotidase, ecto (CD73)	NP_776554	NT5E	5	62966	Control/Mastitic	MFGM	Y
	3	Acetyl-CoA carboxylase	Q9TTS3	ACACA	2	265303	Control	MFGM	Y
	4	Actin, cytoplasmic 2	NP_776650	ACTG	7	42136	Control/Mastitic	MFGM/BasicF	Y	Y
	5	Actin, beta	Q0PGG4	ACTB	8	41749	Control/Mastitic	MFGM/BasicF	Y	Y
	6	Acyl-CoA synthetase long-chain family member-1	NP_001069553	ACSL1	9	78281	Control/Mastitic	MFGM	Y
	7	Adipose differentiation-related protein	ABM06155	PLIN2	19	49368	Control/Mastitic	Whey/MFGM	Y	Y
	8	ADP-ribosylation factor-1	NP_788826	ARF1	4	20697	Control	MFGM	Y
	9	Aldehyde dehydrogenase 1 family, member L1	AAI51474	ALDH1L1	1	98738	Mastitic	BasicF	Y
	10	Alkaline phosphatase, tissue-nonspecific isozyme	P09487	ALPL	2	57193	Control	MFGM	Y
	11	Alpha-1-acid glycoprotein (Orosomucoid)	Q3SZR3	ORM1	2	23182	Control/Mastitic	Whey	Y	Y		GO:0002526	Acute phase response
	12	Alpha-1-antiproteinase	P34955	SERPINA1	3	46104	Control/Mastitic	Whey	Y				Serpin, acute phase protein
	13	Alpha-1B-glycoprotein	NP_001039708	A1BG	2	53554	Control	Whey	Y
	14	Alpha-2-HS-glycoprotein (Fetuin)	P12763	AHSG	2	38419	Control/Mastitic	Whey	Y		Y	GO:0006954	Inflammatory response
	15	Alpha-lactalbumin	NP_776803	LALBA	5	16255	Control/Mastitic	Whey/BasicF	Y	Y
	16	Alpha-S1-casein	P02662	CSN1S1	16	24529	Control/Mastitic	Whey/MFGM/BasicF	Y	Y
	17	Alpha-S2-casein	P02663	CSN1S2	6	26019	Control/Mastitic	Whey/MFGM/BasicF	Y	Y
	18	Angiogenin-1	NP_001071612	ANG	4	17003	Control/Mastitic	BasicF	Y		Y	Hooper et al., 2003	Antimicrobial
	19	Angiogenin-2	NP_001092866	ANG2	3	17155	Control	BasicF	Y
	20	Annexin A1	P46193	ANXA1	8	38952	Control/Mastitic	MFGM/BasicF	Y	Y
	21	Annexin A2	P04272	ANXA2	2	38612	Control/Mastitic	MFGM	Y	Y
	22	Annexin A5	P81287	ANXA5	11	30089	Mastitic	MFGM	Y	Y
	23	Apolipoprotein A-I	NP_776667	APOA1	8	36612	Control/Mastitic	Whey/MFGM	Y	Y	Y	GO:0006955; GO:0006954	Immune response; inflammatory response;
	24	Apolipoprotein A-II	P81644	APOA2	1	11202	Mastitic	Whey	Y		Y	GO:0006952; GO:0006955	Defense response; immune response;
	25	Apolipoprotein E	Q03247	APOE	4	35980	Control/Mastitic	MFGM/BasicF	Y		Y	GO:0006954	Inflammatory response;
	26	Apolipoprotein H	NP_776417	APOH	3	38107	Mastitic	BasicF	Y
	27	ATP-binding cassette sub-family G member-2	Q4GZT4	ABCG2	12	72725	Control/Mastitic	MFGM	Y
	28	Azurocidin-1	DAA27509.1	AZU1	3	26504	Control/Mastitic	MFGM/BasicF	Y		Y	GO:0006952; GO:0006954	Defense response; inflammatory response;
	29	Beta-1,4-galactosyltransferase-1	P08037	B4GALT1	5	44843	Control/Mastitic	BasicF	Y		Y	GO:0006954	Inflammatory response;
	30	Beta-2-microglobulin	NP_776318	B2M	2	13677	Control/Mastitic	Whey/BasicF	Y	Y	Y	GO:0006955	Immune response;
	31	Beta-casein	NP_851351	CSN2	8	25098	Control/Mastitic	Whey/MFGM/BasicF	Y	Y
	32	Beta-lactoglobulin	NP_776354	PAEP	26	19883	Control/Mastitic	Whey/MFGM/BasicF	Y	Y
	33	Butyrophilin subfamily 1 member A1	P18892	BTN1A1	20	59277	Control/Mastitic	Whey/BasicF	Y	Y
	34	Cadherin-1	Q6R8F2	CDH1	2	97938	Control/Mastitic	BasicF	Y
	35	Calcium binding protein P22	Q3SYS6	CHP	2	22442	Control/Mastitic	MFGM	Y
	36	Cathelicidin* (2,6,7)	NP_777257		1	14728	Mastitic	Whey/MFGM/BasicF	Y		Y	GO:0006952	Defense response;
	37	Cathelicidin* (3,4,5,6,7)	NP_776935		1	17616	Mastitic	Whey/MFGM/BasicF	Y		Y	GO:0006952	Defense response;
	38	Cathelicidin-1	P22226	CATHL1	8	14507	Control/Mastitic	Whey/MFGM/BasicF	Y	Y	Y	GO:0006952	Defense response;
	39	Cathelicidin-2	AAA30404	CATHL2	4	16961	Mastitic	Whey	Y		Y	GO:0006952	Defense response;
	40	Cathelicidin-4	P33046	CATHL4	2	13342	Mastitic	Whey	Y		Y	GO:0006952	Defense response;
	41	Cathelicidin-7	NP_777256	CAMP	10	19064	Mastitic	MFGM		Y	Y	GO:0006952	Defense response;
	42	Cell death-inducing DFFA-like effector A	NP_001076918	CIDEA	3	24540	Control/Mastitic	MFGM	Y
	43	Cell division cycle 42 (GTP binding protein, 25kDa)	NP_001039797	CDC42	1	21259	Mastitic	MFGM	Y
	44	Ceruloplasmin (ferroxidase) isoform-1	XP_592003	CP	2	121007	Mastitic	Whey	Y				Acute phase protein
	45	Chitinase-3-like protein-1	P30922	CHI3L1	10	43032	Control/Mastitic	BasicF	Y	Y	Y	GO:0006954	Inflammatory response;
	46	Chromosome 1 open reading frame 93 ortholog	Q58CY6	C16H1orf93	2	21497	Control	MFGM	Y
	47	Clusterin	P17697	CLU	6	51114	Control/Mastitic	Whey/BasicF	Y
	48	Cofilin-1 (non-muscle)	Q5E9F7	CFL1	1	18519	Mastitic	MFGM	Y
	49	Collagen alpha-1(XVIII) chain	AAI53848	COL18A1	2	135068	Control	BasicF	Y
	50	Common salivary protein BSP30, form b	P79125	SPLUNC2B	1	26513	Control/Mastitic	BasicF	Y		Y	Haigh et al., 2008	Antimicrobial
	51	Complement component 4 binding protein, alpha chain	ABQ12991	C4BPA	1	70937	Control/Mastitic	BasicF	Y		Y	Hair et al., 2012	Modulates inflammatory response
	52	Complement component 8, gamma polypeptide	NP_001103546	C8G	2	25288	Control	BasicF	Y		Y	Bubeck et al., 2011	Antimicrobial
	53	Complement component C3	Q2UVX4	C3	62	187253	Control/Mastitic	Whey/MFGM/BasicF	Y	Y	Y	GO:0006956; GO:0006954	Complement activation; inflammatory response;
	54	Complement component C4	NP_001159957	C4A	9	192797	Control/Mastitic	BasicF	Y		Y	GO:0006956; GO:0006955; GO:0006954	Complement activation; immune response;inflammatory response;
	55	Complement component C5	NP_001160088	C5	5	188796	Control	BasicF	Y		Y	GO:0006956; GO:0006955; GO:0006954	Complement activation; immune response; inflammatory response;
	56	Complement component C7	Q29RQ1	C7	2	93090	Control	BasicF	Y	Y	Y	GO:0006956;	Complement activation
	57	Complement factor B	NP_001035616	CFB	3	85366	Mastitic	BasicF	Y		Y	GO:0006956	Complement activation
	58	Complement factor D	Q3T0A3	CFD	3	27878	Control/Mastitic	BasicF	Y		Y	GO:0006956	Complement activation
	59	Complement factor H	Q28085	CFH	1	140374	Mastitic	BasicF	Y		Y	GO:0006956	Complement activation
	60	Complement factor I	NP_001033185	CFI	3	68933	Control/Mastitic	BasicF	Y		Y	Lachmann and Mueller-Eberhard, 1968	Modulates inflammatory response
	61	CREG1 (Cellular repressor of E1A-stimulated genes 1)	AAI18427	CREG1	2	23948	Control	BasicF	Y
	62	Cystatin-C	P01035	CST3	2	16265	Control	BasicF	Y
	63	Cysteine-rich secretory protein 3 (CRISP)	NP_001073103	CRISP3	1	27453	Control/Mastitic	Whey/BasicF	Y
	64	Dehydrogenase/reductase (SDR family) member 1	NP_001039759	DHRS1	5	34020	Control/Mastitic	MFGM	Y
	65	DnaJ (Hsp40) homolog, subfamily B, member 9	NP_001179968	DNAJB9	1	25715	Control/Mastitic	BasicF	Y
	66	EH domain-containing protein 4	NP_001178982	EHD4	3	61025	Control/Mastitic	MFGM	Y
	67	Elongation factor 1-alpha 1	Q32PH8	EEF1A2	3	50470	Control/Mastitic	MFGM	Y
	68	Endopin-1A	Q9TTE1	SERPINA3-1	3	46237	Control	Whey	Y	Y			Serpin
	69	Endopin-1B	NP_001033293	SERPINA3-3	3	26285	Control	Whey	Y				Serpin
	70	Endopin-2B	AAR26722	SERPINA3-7	3	45523	Control	Whey	Y				Serpin
	71	Enolase 1	NP_776474	ENO1	21	47639	Mastitic	Whey		Y
	72	Epididymal secretory protein E1	P79345	NPC2	3	16640	Control/Mastitic	Whey	Y
	73	Erythrocyte band 7 integral membrane protein	NP_001098943	STOM	2	31288	Control/Mastitic	MFGM	Y
	74	Factor XIIa inhibitor	P50448	SERPING1	10	51723	Control/Mastitic	Whey/BasicF	Y				Serpin
	75	Fatty acid binding protein-3	NP_776738	FABP3	7	14779	Control/Mastitic	Whey/MFGM	Y	Y
	76	Fatty acid synthase	Q71SP7	FASN	24	274554	Control/Mastitic	MFGM	Y
	77	Fibrinogen, alpha chain	NP_001028798	FGA	4	67012	Control/Mastitic	MFGM	Y				Acute phase protein
	78	Fibrinogen, beta chain	NP_001136389	FGB	15	56441	Control/Mastitic	MFGM/BasicF	Y	Y			Acute phase protein
	79	Fibrinogen, gamma chain	CAA33562	FGG	4	50244	Control/Mastitic	MFGM/BasicF	Y				Acute phase protein
	80	Fibroblast growth factor-binding protein-1	Q9MZ06	FGFBP1	1	26188	Control/Mastitic	BasicF	Y
	81	Fibronectin 1	P07589	FN1	9	272153	Control/Mastitic	BasicF	Y				Acute phase protein
	82	Folate-binding protein-1	P02702	FBP1	2	27922	Control/Mastitic	Whey/BasicF	Y	Y
	83	Follistatin	AAA30522	FST	1	37959	Control	BasicF	Y		Y	Jones et al., 2004	Modulates inflammatory response
	84	Gamma-glutamyltransferase 1	DAA20447	GGT1	2	60904	Control/Mastitic	MFGM	Y		Y	GO:0006954	Inflammatory response;
	85	Gelsolin	NP_001106755	GSN	6	85687	Control/Mastitic	BasicF	Y	Y	Y	Bucki et al., 2008	Modulates inflammatory response
	86	GIPC PDZ domain containing family, member 2	Q1JQD4	GIPC2	2	34499	Control	MFGM	Y
	87	Glycosylation-dependent cell adhesion molecule-1	P80195	GLYCAM1	3	17152	Control/Mastitic	Whey/MFGM/BasicF	Y	Y	Y	Hwang et al., 1996	Antigen recognition
	88	GTP-binding protein SAR1a	Q3T0D7	SAR1A	3	22409	Control/Mastitic	MFGM	Y
	89	Guanine nucleotide-binding protein G, alpha subunit	NP_001103472	GNAQ	5	42142	Control/Mastitic	MFGM	Y	Y
	90	Guanine nucleotide-binding protein G, beta subunit	P11017	GNB2	1	37331	Control/Mastitic	MFGM	Y
	91	Haptoglobin	NP_001035560	HP	9	44859	Mastitic	Whey	Y	Y		GO:0006952	Defense response, acute phase protein
	92	heat shock 70kDa protein 5 (glucose-regulated protein, 78kDa)	AAI19954	HSPA5	9	72470	Mastitic	MFGM		Y
	93	Heat shock cognate 71 kDa protein	NP_776770	HSPA8	4	71271	Control/Mastitic	MFGM	Y	Y
	94	Hibernation protein-20	AAI12523	MGC137014	2	20646	Mastitic	Whey	Y
	95	Histone H2A	NP_777234	H2AFZ	5	13553	Mastitic	MFGM	Y
	96	Histone H2B	NP_001075211	HIST1H2BM	2	13923	Mastitic	MFGM	Y
	97	Histone H4	P62803	H4	4	11367	Mastitic	MFGM	Y
	98	HRPE773 (zymogen granule protein 16 homolog B)	XP_002697975	LOC100295741	6	17605	Control/Mastitic	BasicF	Y	Y
	99	Hydroxysteroid (17-beta) dehydrogenase-7	NP_001076844	HSD17B7	2	37660	Control/Mastitic	MFGM	Y
	100	IgA heavy chain constant region	AAC98391	IGHA	3	36318	Control/Mastitic	Whey/MFGM/BasicF	Y		Y	GO:0006955	Immune response;
	101	IgG1 heavy chain constant region	ABE68619	IGHG1	15	35900	Control/Mastitic	MFGM/BasicF	Y	Y	Y	GO:0006956; GO:0006955	Complement activation; immune response;
	102	IgM heavy chain constant region	AAB62251	IGHM	18	52056	Control/Mastitic	Whey/MFGM/BasicF	Y	Y	Y	GO:0006955	Immune response
	103	Immunoglobulin J chain	AAI03427	IGJ	1	17857	Control/Mastitic	Whey/MFGM/BasicF	Y		Y	Johansen et al., 2000	Antigen recognition
	104	Immunoglobulin kappa chain variable region	XP_002691399	LOC100141470	3	25776	Control/Mastitic	Whey/MFGM	Y		Y	GO:0006956; GO:0006955	Complement activation; immune response; antigen recognition
	105	Immunoglobulin kappa light chain variable region	DAA24659	LOC100294952	1	17243	Control/Mastitic	Whey/MFGM	Y		Y	GO:0006956; GO:0006955	Complement activation; immune response; antigen recognition
	106	Immunoglobulin lambda chain variable region	AAI51501	IGK	2	26320	Control	Whey	Y		Y	Janeway et al., 2001	Antigen recognition
	107	Immunoglobulin lambda light chain constant region	AAI42356	IGL@	8	24592	Mastitic	Whey	Y		Y	Janeway et al., 2001	Antigen recognition
	108	Immunoglobulin lambda light chain variable region	AAI02190	IGL@	9	24640	Control/Mastitic	Whey/MFGM	Y		Y	Janeway et al., 2001	Antigen recognition
	109	Immunoglobulin lambda-like polypeptide-1	NP_001077269	IGLL1	12	24911	Control/Mastitic	Whey/MFGM/BasicF	Y		Y	Janeway et al., 2001	Antigen recognition
	110	Inter-alpha (globulin) inhibitor H4	Q3T052	ITIH4	2	101513	Mastitic	Whey	Y		Y	Garantziotis et al., 2007	Modulates inflammatory response
	111	Janus kinase and microtubule interacting protein-1	NP_001095721	JAKMIP1	1	73499	Mastitic	BasicF	Y
	112	Kappa-casein	NP_776719	CSN3	8	14904	Control/Mastitic	Whey/MFGM/BasicF	Y	Y
	113	Keratin 6A	NP_001076979	KRT6A	52	60820	Control/Mastitic	Whey/MFGM/BasicF	Y
	114	Keratin 6C	NP_775109	KRT6C	3	60025	Control/Mastitic	MFGM/BasicF	Y
	115	Keratin, type I cytoskeletal 10	P06394	KRT10	25	54848	Control/Mastitic	Whey/MFGM/BasicF	Y
	116	Keratin, type I cytoskeletal 14	P02533	KRT14	19	51561	Control/Mastitic	Whey/MFGM/BasicF	Y
	117	Keratin, type I cytoskeletal 17	A1L595	KRT17	5	48712	Control/Mastitic	MFGM/BasicF	Y
	118	Keratin, type I cytoskeletal 19	NP_001015600	KRT19	3	43885	Mastitic	MFGM	Y
	119	Keratin, type I cytoskeletal 9	DAA18560	KRT9	9	55845	Control/Mastitic	Whey/MFGM/BasicF	Y
	120	Keratin, type II cytoskeletal 2 epidermal	P35908	KRT2	13	65433	Control/Mastitic	Whey/MFGM/BasicF	Y	Y
	121	Keratin, type II cytoskeletal 4	NP_001091855	KRT4	4	58046	Control/Mastitic	MFGM/BasicF	Y
	122	Keratin, type II cytoskeletal 5	Q5XQN5	KRT5	6	62937	Control/Mastitic	Whey/MFGM/BasicF	Y
	123	Keratin, type II cytoskeletal 7	Q29S21	KRT7	3	51578	Control/Mastitic	Whey/MFGM/BasicF	Y
	124	Lactadherin (PAS-6/PAS-7 glycoprotein)	Q95114	MFGE8	18	47411	Control/Mastitic	Whey/MFGM/BasicF	Y	Y
	125	Lactoferrin	AAA30610	LTF	51	77730	Control/Mastitic	Whey/MFGM/BasicF	Y	Y	Y	GO:0006952	defense response;
	126	Lactoperoxidase	NP_776358	LPO	24	80642	Control/Mastitic	Whey/BasicF	Y	Y	Y	GO:0006952	defense response;
	127	Lanosterol synthase	P84466	LSS	2	83184	Control/Mastitic	MFGM	Y
	128	Leucine-rich repeat-containing protein 49	NP_001093813	LRRC49	2	78970	Control	Whey	Y
	129	Lipocalin 2 (oncogene 24p3)	XP_605012	LCN2	7	23045	Control/Mastitic	Whey/MFGM/BasicF	Y		Y	GO:0006955	immune response;
	130	Lipopolysaccharide-binding protein	Q2TBI0	LBP	8	53698	Control/Mastitic	BasicF	Y		Y	GO:0006952	defense response
	131	Lipoprotein lipase	P11151	LPL	3	53378	Control/Mastitic	BasicF	Y
	132	Mannose-6-phosphate receptor binding protein-1	DAA27812	PLIN3	3	47603	Control	MFGM	Y
	133	Mannose-binding protein C	O02659	MBL2	1	26471	Control	BasicF	Y		Y	GO:0006956; GO:0006952	complement activation; defense response
	134	Mucin-1	Q8WML4	MUC1	4	50092	Control/Mastitic	MFGM	Y		Y	McAuley et al., 2007	Antimicrobial
	135	Myeloid secondary granule protein	NP_001098938	LOC788112	1	19643	Mastitic	BasicF	Y
	136	Myeloperoxidase	NP_001106769	MPO	2	81892	Mastitic	MFGM	Y		Y	GO:0006952	defense response
	137	NADH-cytochrome b5 reductase-3	P07514	CYB5R3	4	33990	Control/Mastitic	MFGM	Y
	138	Nucleobindin-1	Q0P569	NUCB1	6	54982	Control	Whey	Y
	139	Osteopontin	P31096	SPP1	3	30904	Control/Mastitic	Whey	Y		Y	Wang and Denhardt, 2008	Modulates inflammatory response
	140	Pancreatic adenocarcinoma upregulated factor	XP_002697974	LOC100295702	9	16970	Control/Mastitic	Whey/BasicF	Y	Y	Y	Park et al., 2011	Modulates inflammatory response
	141	Peptidoglycan recognition protein-1 (PGLYP1)	NP_776998	PGLYRP1	6	21037	Control/Mastitic	Whey/MFGM/BasicF	Y	Y	Y	GO:0006952; GO:0006955	defense response; immune response;
	142	Peptidyl-prolyl cis-trans isomerase A (Cyclophilin A)	P62935	PPIA	5	17869	Control/Mastitic	MFGM	Y		Y	Arora et al., 2005	Modulates inflammatory response
	143	Peptidyl-prolyl cis-trans isomerase B (Cyclophilin B)	P80311	PPIB	6	23744	Control/Mastitic	BasicF	Y		Y	Arora et al., 2005	Modulates inflammatory response
	144	Peroxisome proliferator-activated receptor gamma, coactivator-related-1	NP_001099833	Pprc1	1	175002	Control	BasicF	Y
	145	Pigment epithelium-derived factor	NP_776565	SERPINF1	7	46229	Control/Mastitic	BasicF	Y	Y			Serpin
	146	Plasma serine protease inhibitor	Q9N2I2	SERPINA5	4	45297	Control/Mastitic	BasicF	Y				Serpin
	147	Platelet glycoprotein-4 (PAS IV/CD36)	P26201	CD36	1	52940	Control/Mastitic	MFGM	Y		Y	Areschoug and Gordon, 2005	Antigen recognition
	148	Polymeric immunoglobulin receptor	NP_776568	PIGR	12	82451	Control/Mastitic	Whey/MFGM/BasicF	Y	Y	Y	Janeway et al., 2001	Antigen recognition
	149	Profilin-1	NP_001015592	PFN1	2	15057	Mastitic	Whey	Y
	150	Prostaglandin D2 synthase 21kDa	O02853	PTGDS	1	21229	Control/Mastitic	Whey	Y		Y	Joo et al., 2007	Modulates inflammatory response
	151	Quiescin Q6 sulfhydryl oxidase-1	NP_001095544	QSOX1	10	62975	Control/Mastitic	BasicF	Y	Y
	152	Ras-related C3 botulinum toxin substrate-1	P62998	RAC1	4	21450	Control/Mastitic	MFGM	Y
	153	Ras-related protein p21	CAA35240	HRAS	2	10869	Control	MFGM	Y
	154	Ras-related protein Rab-18	Q0IIG8	RAB18	9	22991	Control/Mastitic	MFGM	Y
	155	Ras-related protein Rab-1A	ABM21543	RAB1A	1	22678	Control/Mastitic	MFGM	Y
	156	Ras-related protein Rab-2A	NP_001068822	RAB2A	3	20851	Control	MFGM	Y
	157	Ras-related protein Rab-33B	AAI14732	RAB33B	3	25618	Control/Mastitic	MFGM	Y
	158	Ras-related protein Rab-35	AAI40522	RAB35	2	23025	Mastitic	MFGM	Y
	159	Ras-related protein Rab-5A	Q0IIG7	RAB5A	3	23689	Control/Mastitic	MFGM	Y
	160	Ras-related protein Rab-7A	Q3T0F5	RAB7A	4	23544	Control/Mastitic	MFGM	Y
	161	Ras-related protein Rap-1A	P62833	RAP1A	3	20987	Control/Mastitic	MFGM	Y
	162	Rho-related GTP-binding protein RhoB	Q3ZBW5	RHOB	1	22123	Mastitic	MFGM	Y
	163	Ribonuclease, RNase A family, 4	P15467	RNASE4	3	13741	Control/Mastitic	BasicF	Y
	164	S100 calcium-binding protein A12	P79105	S100A12	7	10685	Control/Mastitic	Whey/MFGM/BasicF	Y	Y	Y	GO:0006955; GO:0006954	Immune response; inflammatory response;
	165	S100 calcium-binding protein A8	NP_001107197	S100A8	4	10460	Mastitic	BasicF	Y	Y	Y	GO:0006955; GO:0006954	Immune response; inflammatory response;
	166	S100 calcium-binding protein A9	P28783	S100A9	5	17114	Control/Mastitic	MFGM/BasicF	Y	Y	Y	GO:0006955; GO:0006954	Immune response; inflammatory response;
	167	Secretion-regulating guanine nucleotide exchange factor	Q3MHW0	SERGEF	1	48955	Control	Whey	Y
	168	Secretoglobin family 1D member-2	AAI26827	SCGB1D2	2	11293	Control/Mastitic	Whey	Y
	169	Serpin B1	Q1JPB0	SERPINB1	13	42236	Mastitic	MFGM	Y	Y			Serpin
	170	Serpin B4	NP_001095792	SERPINB4	7	38737	Mastitic	Whey		Y			Serpin
	171	Serotransferrin	Q29443	TF	9	77753	Control/Mastitic	Whey/MFGM	Y	Y
	172	Serum albumin	P02769	ALB	22	69293	Control/Mastitic	Whey/MFGM/BasicF	Y	Y
	173	Serum amyloid A3	ACL13307	SAA3	12	12663	Mastitic	Whey/MFGM/BasicF	Y	Y	Y	GO:0006953	Acute-phase response
	174	Serum amyloid A3.2	XP_875660	LOC618238	7	14539	Control/Mastitic	Whey		Y	Y	GO:0006953	Acute-phase response
	175	Serum amyloid P-component	Q3T004	APCS	1	25183	Control	BasicF	Y		Y	Garlanda et al., 2002	Antigen recognition, acute phase response
	176	similar to serpin peptidase inhibitor, clade B like	XP_001254097	LOC786410	11	44431	Mastitic	MFGM		Y			Serpin
	177	Sodium-dependent phosphate transport protein 2B	Q27960	SLC34A2	6	75826	Control/Mastitic	MFGM	Y
	178	Solute carrier family 1, member-1	AAI51309	SLC1A1	2	57126	Control	MFGM	Y
	179	Solute carrier family 28, member-3	NP_001179096	SLC28A3	3	77279	Control/Mastitic	MFGM	Y
	180	Solute carrier family 44, member-3	DAA31391	SLC44A3	1	73220	Control	BasicF	Y
	181	Sterol-4-alpha-carboxylate 3-dehydrogenase	Q3ZBE9	NSDHL	1	39902	Control/Mastitic	MFGM	Y
	182	Stomatin	NP_001098943	STOM	4	31288	Mastitic	MFGM	Y
	183	Syntaxin-3	NP_001095441	STX3	1	33211	Control	MFGM	Y
	184	Tetranectin	Q2KIS7	CLEC3B	3	22144	Control/Mastitic	BasicF	Y
	185	Thrombospondin-1	Q28178	THBS1	10	129534	Control/Mastitic	BasicF	Y		Y	Doyen et al., 2003	Modulates inflammatory response
	186	Transcobalamin-2	NP_776620	TCN2	1	47927	Mastitic	BasicF	Y
	187	Transforming growth factor beta-2	P21214	TGFB2	1	47692	Control/Mastitic	MFGM	Y		Y	Medzhitov, 2001	Modulates inflammatory response
	188	Transthyretin	O46375	TTR	3	15727	Control/Mastitic	Whey	Y
	189	Tropomyosin-4	DAA28188	TPM4	1	32824	Control/Mastitic	Whey/MFGM/BasicF	Y
	190	Ubiquitin-C	DAA20663	UBC	3	34308	Control/Mastitic	MFGM	Y
	191	Vimentin	NP_776394	VIM	2	53728	Mastitic	MFGM	Y
	192	Vitamin D-binding protein	Q3MHN5	GC	2	53342	Control/Mastitic	Whey	Y		Y	Gomme and Bertolini, 2004	Modulates inflammatory response, acute phase protein
	193	Xanthine dehydrogenase/oxidase	P80457	XDH	40	146791	Control/Mastitic	Whey/MFGM/BasicF	Y	Y	Y	Vorbach et al., 2003	Antimicrobial
	194	Zinc-alpha-2-glycoprotein	Q3ZCH5	AZGP1	5	33852	Control/Mastitic	Whey	Y		Y	GO:0006955	immune response;
	195	Zymogen granule membrane glycoprotein-2	NP_001069418	GP2	3	59233	Control/Mastitic	MFGM	Y	Y	Y	Hase et al., 2009	Antigen recognition
									195	56	68	42 host defence identified by Go terms
	*	Denotes peptide hits that match multiple proteins from the same family								6 only by 2DE		28 defence related by manual curation
												2 (acid 1 glycoprotein and haptoglobin) removed by manual curation
	H1	Keratin, type I cytoskeletal 10 (Homo sapiens)	NP_000412	KRT10	1	58801	Control/Mastitic	Whey/MFGM/BasicF	Y
	H2	Keratin, type I cytoskeletal 16 (human)	P08779	KRT16	7	51268	Control/Mastitic	MFGM/BasicF	Y
	H3	Keratin, type I cytoskeletal 9 (human)	P35527	KRT9	13	62064	Control/Mastitic	Whey/MFGM/BasicF	Y
	H4	Keratin, type II cytoskeletal 1 (Homo sapiens)	NP_006112	KRT1	4	66039	Control/Mastitic	Whey/MFGM/BasicF	Y
	H5	Keratin, type II cytoskeletal 6B (Homo sapiens)	NP_005546	KRT6B	1	60067	Control/Mastitic	MFGM/BasicF	Y
			GO terms used to identify 42 out of the 70 host defence (redundant terms removed)
			GO:0006953	acute-phase response;
			GO:0006956	complement activation;
			GO:0006952	defense response;
			GO:0006955	immune response;
			GO:0006954	inflammatory response;
